# Supplementary material for: The Economic Value of Health Benefits Associated with Urban Park Investment
Source: Int J Environ Res Public Health. 2023 Mar 9;20(6):4815. doi: 10.3390/ijerph20064815 (PMC10049315; doi:10.3390/ijerph20064815)
Supplement: Supplementary file 1 [file ijerph-20-04815-s001.zip]

Archive with 1 entries (1 files):
- ijerph-2197675-supplementary.xlsx
