# Supplementary material for: The Economic Value of Health Benefits Associated with Urban Park Investment
Source: Int J Environ Res Public Health. 2023 Mar 9;20(6):4815. doi: 10.3390/ijerph20064815 (PMC10049315; doi:10.3390/ijerph20064815)
Supplement: Supplementary file 1 [file ijerph-20-04815-s001.zip › ijerph-2197675-supplementary.xlsx]

## Sheet: Population
	Census Tract that contains urban park near the centre of it's area	Dissemination Areas within the Census Tract that contains the urban park
	CT 0007.00	DA 150116	DA 150114	DA 150112	DA 150113	DA 150111	DA 150069	DA 150070	DA 150213
https://www12.statcan.gc.ca/census-recensement/2016/dp-pd/hlt-fst/pd-pl/Table.cfm?Lang=Eng&T=1901&PR=35&CSD=3515014&S=3&O=A&RPP=25
Population, 2016	4409	520	506	489	649	679	600	563	403
Total Private Dwellings	2765	389	341	316	387	423	408	259	242
Land area km2	1.53	0.31	0.14	0.13	0.2	0.35	0.06	0.09	0.25
Population Density per km2	33231.5	1656.6	3576	3747.1	3306.2	1927.9	10889.3	6486.2	1642.2
https://www12.statcan.gc.ca/census-recensement/2016/dp-pd/dt-td/Rp-eng.cfm?TABID=2&LANG=E&APATH=3&DETAIL=0&DIM=0&FL=A&FREE=0&GC=35150070&GK=53087&GRP=1&PID=109525&PRID=35&PTYPE=109445&S=0&SHOWALL=0&SUB=0&Temporal=2016&THEME=115&VID=0&VNAMEE=&VNAMEF=
Population by age
Total - Age	4410	520	505	485	650	680	600	565	405
0 to 14 years	345	40	40	10	45	25	50	70	65
0 to 4 years	175	25	15	5	25	15	30	35	25
Under 1 year	40	10	5	0	5	5	5	10	0
1	35	0	5	0	5	5	10	10	0
2	25	10	0	0	5	0	5	5	0
3	30	5	0	5	5	0	5	5	5
4	25	0	5	5	0	0	5	5	5
5 to 9 years	110	5	15	5	15	10	15	25	20
5	35	0	5	5	5	5	10	5	0
6	25	5	5	0	5	0	0	5	5
7	35	0	5	0	5	5	5	10	5
8	20	5	0	0	5	0	0	5	5
9	5	0	0	0	0	0	0	5	0
10 to 14 years	65	10	10	0	5	5	5	10	20
10	20	5	5	0	0	0	0	5	5
11	10	0	0	0	0	0	0	5	5
12	15	5	5	0	0	0	0	0	5
13	25	5	5	0	5	0	5	0	5
14	5	0	5	0	0	0	0	0	0
15 to 24 years	3260	435	430	305	555	365	495	365	310
15 to 19 years	220	30	45	15	30	20	25	25	30
15	10	0	0	0	0	0	5	5	0
16	10	0	0	0	0	0	0	5	5
17	20	5	0	0	10	0	5	0	0
18	55	10	15	5	5	0	0	10	10
19	100	10	25	5	10	15	15	5	15
20 to 24 years	735	100	100	60	115	95	145	75	45
20	125	20	25	5	25	15	20	10	5
21	140	20	25	15	25	10	30	5	10
22	155	20	20	20	25	20	20	25	5
23	170	30	15	10	20	30	30	20	15
24	150	15	10	10	25	20	40	15	15
25 to 29 years	590	75	55	85	120	65	110	45	35
25	150	25	15	25	20	20	25	10	10
26	130	15	10	15	30	10	25	20	5
27	110	15	10	20	25	10	20	5	5
28	100	10	15	10	20	10	25	5	5
29	105	10	10	10	25	15	20	5	10
30 to 34 years	375	45	45	35	70	50	60	35	35
30	105	20	15	15	15	15	15	5	5
31	90	10	5	10	10	15	20	10	10
32	70	5	10	10	20	10	5	5	5
33	70	5	5	5	15	5	20	10	5
34	60	5	5	0	15	10	10	5	10
35 to 39 years	265	45	30	10	40	20	35	40	45
35	65	10	10	0	15	5	10	5	10
36	45	10	5	0	10	0	10	0	10
37	60	10	0	5	5	10	10	10	10
38	55	5	5	5	10	5	5	10	10
39	55	15	5	5	5	5	5	10	5
40 to 44 years	225	25	25	15	45	25	35	35	20
40	60	5	5	5	10	10	10	15	0
41	35	0	5	5	5	5	5	5	5
42	40	0	5	0	15	5	10	5	0
43	45	10	5	5	5	5	5	5	5
44	40	5	5	0	15	0	5	5	5
45 to 49 years	180	20	30	15	30	15	25	25	20
45	45	5	10	5	10	0	5	10	0
46	40	5	10	0	5	10	5	0	5
47	45	5	5	5	5	5	10	5	5
48	30	0	5	5	5	0	5	5	5
49	30	5	5	5	0	5	0	5	5
50 to 54 years	230	30	40	25	25	25	30	30	25
50	30	5	5	0	5	0	5	10	0
51	45	10	5	5	5	0	5	10	5
52	60	5	15	5	5	10	5	5	10
53	55	10	5	10	5	5	10	5	5
54	40	10	10	5	0	10	0	5	0
55 to 59 years	245	35	35	20	35	25	25	30	40
55	55	5	5	5	10	5	10	5	10
56	55	5	5	0	10	10	10	5	10
57	50	5	5	0	10	5	0	10	15
58	65	10	15	5	5	5	10	5	10
59	40	5	5	10	5	5	0	5	5
60 to 64 years	165	30	15	15	35	25	10	20	15
60	45	10	5	5	0	5	5	10	5
61	30	5	5	0	10	0	0	5	5
62	35	5	0	0	10	10	0	5	5
63	30	5	0	5	5	0	5	5	5
64	25	5	5	0	5	5	0	5	0
65 years and over	805	45	40	170	50	290	50	130	30
65 to 69 years	185	20	20	30	20	40	15	30	10
65	45	10	5	5	5	10	5	5	0
66	30	0	5	5	0	10	0	5	5
67	35	0	5	5	5	10	5	5	0
68	30	10	0	5	0	5	5	5	0
69	45	5	5	10	5	5	0	10	5
70 to 74 years	115	15	5	25	15	35	10	5	5
70	15	5	0	5	0	5	0	0	0
71	30	5	0	5	5	5	0	5	5
72	25	5	0	5	0	10	5	0	0
73	35	5	5	5	5	10	5	0	0
74	30	0	5	5	5	10	0	5	0
75 to 79 years	90	5	5	30	5	20	10	10	5
75	20	0	0	10	0	5	5	0	0
76	20	0	0	5	0	5	5	0	5
77	30	5	0	10	5	5	0	5	0
78	20	5	0	5	0	5	0	0	5
79	10	0	0	0	0	5	0	5	0
80 to 84 years	115	0	10	25	5	40	15	15	5
80	25	0	0	5	5	10	5	0	0
81	10	5	0	0	0	5	0	0	0
82	25	0	0	10	0	10	0	5	0
83	5	0	0	5	0	0	0	0	0
84	40	0	5	10	0	10	5	5	5
85 years and over	295	5	0	65	0	145	5	70	5
85 to 89 years	150	5	0	35	5	65	0	40	0
85	25	0	0	5	0	10	0	10	0
86	30	0	0	10	0	15	0	5	0
87	25	0	0	5	0	15	0	5	0
88	20	0	0	5	0	5	0	10	0
89	45	0	0	10	5	20	0	10	0
90 to 94 years	120	0	0	30	0	65	0	25	0
90	35	0	0	10	0	15	0	10	0
91	35	0	0	10	0	15	5	5	0
92	25	0	0	5	0	15	0	5	0
93	15	0	0	5	0	10	0	0	0
94	15	0	0	0	0	10	0	5	0
95 to 99 years	30	0	0	5	0	15	0	10	0
95	5	0	0	0	0	5	0	0	0
96	10	0	0	0	0	5	0	5	0
97	5	0	0	0	0	5	0	0	0
98	5	0	0	0	0	0	0	5	0
99	0	0	0	0	0	0	0	0	0
100 years and over	5	0	0	0	0	5	0	0	0
Average age		36.1	36	50.4	36.2	54.5	34	43.3	35.6

## Sheet: Gender
	Dissemination Areas within the Census Tract that contains the urban park
										Kitty corner to park on NW			Contains park on W border			Abutts park on W
	DA 150116			DA 150114			DA 150112			DA 150113			DA 150111			DA 150069			DA 150070			DA 150213
Age (in Single Years) and Average Age (127) and Sex (3) for the Population of Canada, Provinces and Territories, Census Divisions, Census Subdivisions and Dissemination Areas, 2016 Census - 100% Data
Age (in single years) and average age (127)	Total - Sex	Male	Female	Total - Sex	Male	Female	Total - Sex	Male	Female	Total - Sex	Male	Female	Total - Sex	Male	Female	Total - Sex	Male	Female	Total - Sex	Male	Female	Total - Sex	Male	Female
Total - Age	520	280	240	505	240	265	485	205	280	650	350	300	680	305	375	600	315	285	565	285	275	405	215	190
0 to 14 years	40	25	20	40	20	20	10	5	5	45	20	25	25	10	15	50	15	40	70	35	35	65	30	35
0 to 4 years	25	10	10	15	10	5	5	5	0	25	10	10	15	5	10	30	5	25	35	15	15	25	10	15
Under 1 year	10	5	5	5	5	0	0	0	0	5	5	5	5	0	5	5	0	5	10	0	10	0	0	5
1	0	5	0	5	5	0	0	0	0	5	5	5	5	0	0	10	0	10	10	0	5	0	0	5
2	10	5	5	0	0	0	0	0	0	5	0	10	0	0	0	5	0	5	5	0	0	0	0	5
3	5	0	5	0	5	5	5	0	0	5	0	0	0	0	0	5	0	5	5	5	5	5	5	0
4	0	0	0	5	0	0	5	0	0	0	0	0	0	0	0	5	0	5	5	5	0	5	5	0
5 to 9 years	5	5	5	15	5	0	5	5	5	15	5	10	10	0	5	15	0	10	25	10	15	20	10	10
5	0	0	0	5	0	0	5	0	0	5	5	5	5	0	0	10	5	5	5	5	0	0	0	0
6	5	0	0	5	0	5	0	0	0	5	0	5	0	0	0	0	0	0	5	5	0	5	5	0
7	0	0	0	5	5	0	0	0	0	5	0	5	5	0	5	5	5	0	10	5	5	5	5	5
8	5	0	5	0	5	0	0	0	0	5	5	0	0	0	0	0	0	5	5	5	0	5	5	0
9	0	0	0	0	0	0	0	0	0	0	0	0	0	0	0	0	0	0	5	0	5	0	0	0
10 to 14 years	10	10	5	10	5	10	0	0	0	5	5	0	5	0	5	5	0	0	10	5	5	20	10	10
10	5	5	0	5	0	0	0	0	0	0	0	0	0	0	0	0	0	0	5	5	0	5	5	0
11	0	0	0	0	0	0	0	0	0	0	5	0	0	0	0	0	0	0	5	0	0	5	0	0
12	5	5	0	5	0	5	0	0	0	0	0	0	0	5	0	0	0	0	0	5	0	5	5	5
13	5	0	0	5	5	5	0	0	0	5	0	0	0	0	0	5	5	0	0	0	5	5	5	5
14	0	0	0	5	0	0	0	0	0	0	0	0	0	0	0	0	5	0	0	0	0	0	0	0
15 to 64 years	435	230	205	430	200	230	305	155	150	555	295	255	365	205	160	495	275	225	365	215	155	310	165	145
15 to 19 years	30	20	5	45	15	30	15	10	5	30	20	15	20	10	10	25	15	10	25	10	15	30	15	15
15	0	0	0	0	0	0	0	0	0	0	0	0	0	0	0	5	5	0	5	0	0	0	0	0
16	0	0	0	0	0	0	0	0	0	0	0	0	0	0	0	0	0	0	5	0	0	5	0	0
17	5	0	0	0	5	0	0	0	0	10	5	5	0	0	0	5	0	0	0	0	0	0	0	0
18	10	10	0	15	0	10	5	0	0	5	5	0	0	0	0	0	5	0	10	0	5	10	5	5
19	10	5	5	25	10	15	5	5	0	10	5	5	15	5	5	15	5	10	5	5	5	15	5	5
20 to 24 years	100	50	50	100	35	65	60	20	35	115	45	70	95	60	40	145	65	75	75	45	30	45	20	20
20	20	5	10	25	5	25	5	0	10	25	5	15	15	5	10	20	10	10	10	0	5	5	5	5
21	20	10	10	25	10	20	15	5	10	25	5	20	10	5	5	30	10	20	5	5	5	10	0	5
22	20	15	10	20	10	10	20	10	10	25	10	10	20	10	5	20	10	10	25	20	10	5	5	5
23	30	15	10	15	5	5	10	0	5	20	15	10	30	25	5	30	15	10	20	15	10	15	10	0
24	15	5	5	10	5	5	10	10	5	25	10	10	20	10	10	40	20	20	15	5	5	15	5	10
25 to 29 years	75	40	40	55	30	30	85	40	45	120	65	60	65	30	35	110	60	50	45	25	25	35	20	20
25	25	10	10	15	10	10	25	15	10	20	15	5	20	5	10	25	10	15	10	10	5	10	5	0
26	15	10	10	10	5	5	15	10	10	30	10	15	10	5	5	25	15	5	20	10	10	5	5	0
27	15	10	5	10	5	5	20	10	10	25	10	15	10	5	0	20	10	10	5	0	5	5	0	5
28	10	5	10	15	5	10	10	5	5	20	10	5	10	5	10	25	15	10	5	0	5	5	5	5
29	10	5	5	10	5	5	10	5	10	25	20	10	15	5	5	20	10	5	5	5	5	10	5	5
30 to 34 years	45	30	25	45	20	25	35	25	15	70	40	35	50	35	15	60	35	25	35	20	15	35	20	15
30	20	15	5	15	10	5	15	10	5	15	10	10	15	10	5	15	10	5	5	5	0	5	0	0
31	10	5	10	5	0	5	10	0	5	10	5	5	15	10	5	20	10	10	10	5	5	10	5	5
32	5	0	0	10	0	5	10	5	0	20	15	10	10	5	5	5	5	5	5	0	5	5	5	0
33	5	5	5	5	5	0	5	5	0	15	5	5	5	5	0	20	10	5	10	5	0	5	5	5
34	5	5	0	5	0	10	0	5	5	15	10	5	10	5	5	10	5	0	5	5	5	10	5	5
35 to 39 years	45	25	20	30	20	15	10	5	5	40	25	15	20	15	5	35	20	15	40	25	15	45	25	20
35	10	5	5	10	5	0	0	5	0	15	5	5	5	0	0	10	5	5	5	5	0	10	5	5
36	10	0	0	5	5	0	0	0	0	10	10	0	0	0	5	10	5	0	0	0	0	10	5	5
37	10	5	5	0	5	0	5	0	0	5	5	0	10	0	5	10	5	5	10	5	0	10	5	5
38	5	5	5	5	0	0	5	0	5	10	5	5	5	0	0	5	5	0	10	5	5	10	5	5
39	15	5	5	5	5	5	5	0	0	5	0	0	5	0	0	5	5	0	10	10	5	5	5	0
40 to 44 years	25	15	10	25	15	15	15	10	15	45	30	15	25	15	5	35	25	5	35	20	10	20	15	5
40	5	0	5	5	0	0	5	0	0	10	10	0	10	5	5	10	5	5	15	10	5	0	5	0
41	0	5	5	5	5	5	5	0	0	5	5	5	5	0	0	5	5	0	5	0	0	5	5	0
42	0	0	5	5	5	5	0	0	0	15	10	5	5	5	0	10	5	5	5	5	0	0	0	0
43	10	5	5	5	5	5	5	0	5	5	5	0	5	0	0	5	5	0	5	0	0	5	5	0
44	5	0	5	5	0	0	0	0	0	15	10	0	0	0	0	5	5	0	5	5	0	5	5	0
45 to 49 years	20	10	10	30	20	15	15	5	5	30	15	15	15	10	10	25	20	15	25	15	10	20	5	10
45	5	5	5	10	10	0	5	0	0	10	5	5	0	0	0	5	0	0	10	5	5	0	0	0
46	5	0	0	10	5	5	0	0	0	5	5	0	10	5	5	5	5	5	0	0	0	5	0	0
47	5	0	0	5	0	5	5	0	5	5	0	5	5	5	0	10	5	0	5	5	0	5	5	0
48	0	0	5	5	5	0	5	5	0	5	5	0	0	0	5	5	5	0	5	0	5	5	5	0
49	5	0	5	5	0	5	5	0	0	0	5	0	5	5	0	0	5	5	5	0	5	5	0	0
50 to 54 years	30	20	10	40	20	20	25	15	5	25	15	10	25	15	10	30	10	15	30	20	10	25	15	15
50	5	5	0	5	5	5	0	0	0	5	5	5	0	0	0	5	0	5	10	5	5	0	0	0
51	10	10	0	5	0	0	5	5	0	5	5	0	0	0	5	5	0	5	10	10	0	5	0	0
52	5	5	0	15	10	5	5	5	5	5	5	0	10	5	5	5	10	5	5	5	5	10	5	0
53	10	5	5	5	0	0	10	0	0	5	5	0	5	0	0	10	5	5	5	5	0	5	5	5
54	10	5	5	10	5	10	5	5	0	0	0	0	10	5	0	0	0	0	5	0	0	0	0	5
55 to 59 years	35	15	20	35	15	15	20	15	10	35	15	15	25	10	15	25	20	10	30	15	15	40	25	15
55	5	0	5	5	0	5	5	0	5	10	5	5	5	0	5	10	5	0	5	5	5	10	5	5
56	5	5	5	5	0	5	0	5	0	10	5	5	10	0	5	10	5	5	5	0	0	10	5	5
57	5	5	5	5	5	5	0	0	0	10	0	10	5	5	0	0	0	0	10	5	5	15	15	5
58	10	5	5	15	5	5	5	5	0	5	0	0	5	5	0	10	0	5	5	5	5	10	5	10
59	5	0	5	5	5	0	10	0	5	5	0	0	5	0	5	0	5	0	5	5	5	5	5	5
60 to 64 years	30	15	10	15	10	5	15	5	5	35	15	15	25	10	15	10	5	5	20	15	10	15	10	5
60	10	5	5	5	5	0	5	0	5	0	5	5	5	5	5	5	0	0	10	5	5	5	0	0
61	5	5	0	5	5	0	0	5	0	10	5	5	0	5	0	0	5	0	5	5	0	5	0	0
62	5	5	0	0	0	0	0	0	0	10	5	5	10	0	5	0	5	0	5	0	0	5	0	0
63	5	0	0	0	5	5	5	0	5	5	5	5	0	0	0	5	0	0	5	5	0	5	0	0
64	5	0	0	5	0	0	0	0	0	5	5	0	5	0	0	0	0	0	5	5	5	0	0	0
65 years and over	45	25	20	40	20	25	170	50	125	50	30	25	290	85	200	50	30	25	130	40	90	30	15	15
65 to 69 years	20	10	10	20	10	10	30	15	15	20	15	10	40	20	25	15	10	5	30	15	10	10	5	0
65	10	5	5	5	5	0	5	5	5	5	5	0	10	0	10	5	5	5	5	0	0	0	0	5
66	0	0	0	5	5	0	5	5	0	0	0	0	10	5	5	0	0	0	5	5	5	5	0	0
67	0	0	0	5	5	5	5	5	5	5	5	0	10	5	0	5	0	5	5	5	0	0	0	0
68	10	0	0	0	0	5	5	5	5	0	0	5	5	0	5	5	0	0	5	0	5	0	0	0
69	5	0	0	5	0	0	10	5	5	5	5	0	5	5	5	0	0	0	10	5	0	5	5	0
70 to 74 years	15	10	10	5	0	5	25	10	15	15	5	5	35	15	25	10	5	10	5	0	5	5	0	5
70	5	0	0	0	0	0	5	0	5	0	0	5	5	0	0	0	0	5	0	0	0	0	0	0
71	5	0	0	0	0	0	5	5	5	5	5	0	5	0	5	0	0	0	5	0	0	5	0	0
72	5	0	0	0	0	0	5	0	5	0	0	0	10	5	5	5	0	0	0	0	0	0	0	0
73	5	0	0	5	0	5	5	5	5	5	0	5	10	5	5	5	0	0	0	0	0	0	0	0
74	0	0	0	5	0	0	5	5	0	5	0	5	10	0	10	0	0	0	5	0	0	0	0	0
75 to 79 years	5	5	5	5	5	0	30	5	25	5	5	5	20	10	10	10	5	5	10	5	10	5	0	5
75	0	0	0	0	0	0	10	0	5	0	0	5	5	10	0	5	0	0	0	5	0	0	0	0
76	0	0	5	0	0	0	5	0	5	0	0	5	5	0	5	5	0	5	0	5	0	5	5	5
77	5	5	0	0	0	0	10	5	5	5	0	0	5	0	5	0	0	0	5	0	5	0	0	0
78	5	5	5	0	0	0	5	0	5	0	0	0	5	5	5	0	0	0	0	0	5	5	5	0
79	0	0	0	0	0	0	0	0	5	0	0	0	5	0	0	0	0	0	5	0	5	0	0	0
80 to 84 years	0	0	0	10	0	5	25	5	20	5	5	5	40	10	30	15	10	5	15	0	15	5	0	0
80	0	0	0	0	0	0	5	0	5	5	5	5	10	0	10	5	0	0	0	0	0	0	0	0
81	5	0	0	0	0	0	0	0	0	0	0	0	5	0	5	0	0	0	0	0	0	0	0	0
82	0	0	0	0	0	0	10	0	10	0	0	0	10	0	5	0	0	0	5	0	0	0	0	0
83	0	0	0	0	0	5	5	0	0	0	5	0	0	5	0	0	0	0	0	0	5	0	0	0
84	0	0	0	5	0	0	10	5	5	0	0	0	10	5	10	5	5	0	5	5	5	5	0	0
85 years and over	5	0	0	0	0	0	65	10	55	0	5	0	145	35	115	5	0	0	70	15	55	5	0	0
85 to 89 years	5	0	0	0	0	0	35	10	25	5	0	0	65	20	40	0	0	5	40	15	25	0	0	5
85	0	0	0	0	5	0	5	0	5	0	0	0	10	5	10	0	0	0	10	5	5	0	0	0
86	0	0	0	0	0	0	10	0	10	0	0	0	15	0	10	0	0	0	5	0	5	0	0	0
87	0	0	0	0	0	0	5	0	5	0	0	0	15	5	10	0	0	0	5	0	5	0	0	0
88	0	0	0	0	0	0	5	0	5	0	0	0	5	5	5	0	0	0	10	5	10	0	0	0
89	0	0	0	0	0	0	10	5	5	5	0	0	20	10	15	0	0	0	10	5	5	0	0	0
90 to 94 years	0	0	0	0	0	0	30	5	25	0	0	0	65	15	50	0	0	0	25	5	15	0	0	0
90	0	0	0	0	0	0	10	0	5	0	0	0	15	5	10	0	0	0	10	0	5	0	0	0
91	0	0	0	0	0	0	10	0	5	0	0	0	15	5	10	5	0	0	5	0	5	0	0	0
92	0	0	0	0	0	0	5	0	5	0	0	0	15	5	10	0	0	0	5	0	5	0	0	0
93	0	0	0	0	0	0	5	0	5	0	0	0	10	0	10	0	0	0	0	0	0	0	0	0
94	0	0	0	0	0	0	0	5	5	0	0	0	10	5	5	0	0	0	5	0	0	0	0	0
95 to 99 years	0	0	0	0	0	5	5	0	5	0	0	0	15	5	15	0	0	0	10	0	10	0	0	0
95	0	0	0	0	0	0	0	0	0	0	0	0	5	0	5	0	0	0	0	0	5	0	0	0
96	0	0	0	0	0	0	0	0	0	0	0	0	5	0	5	0	0	0	5	0	5	0	0	5
97	0	0	0	0	0	0	0	0	0	0	0	0	5	0	5	0	0	0	0	0	0	0	0	0
98	0	0	0	0	0	0	0	0	0	0	0	0	0	0	0	0	0	0	5	0	5	0	0	0
99	0	0	0	0	0	0	0	0	0	0	0	0	0	0	0	0	0	0	0	0	0	0	0	0
100 years and over	0	0	0	0	0	0	0	0	0	0	0	0	5	0	5	0	0	0	0	0	5	0	0	0
Average age	36.1	36.2	35.9	36	36.7	35.4	50.4	44.1	55.1	36.2	37.1	35.1	54.5	46.9	60.7	34	35.7	32.1	43.3	39.1	47.7	35.6	36.3	34.8
Note
Source: Statistics Canada - 2016 Census. Catalogue Number 98-400-X2016003.

## Sheet:  Income
		Census Tract that contains urban park near the centre of it's area	Dissemination Areas within the Census Tract that contains the urban park
						Kitty corner to park on NW	Contains park on W border	Abutts park on W
		CT 0007.00	DA 150116	DA 150114	DA 150112	DA 150113	DA 150111	DA 150069	DA 150070	DA 150213
https://www12.statcan.gc.ca/census-recensement/2016/dp-pd/prof/details/page.cfm?Lang=E&Geo1=DA&Code1=35150111&Geo2=PR&Code2=01&Data=Count&SearchText=35150111&SearchType=Begins&SearchPR=01&B1=All&Custom=&TABID=3
Total - Total income groups in 2015 for the population aged 15 years and over in private households - 100% dataCensus data footnote 31	row 694-726	3525	455	435	375	555	470	550	360	330
Without total income		100	5	20	10	10	5	15	15	30
With total income		3425	445	420	375	540	465	535	345	300
Percentage with total income		97.2	97.8	96.6	100	97.3	98.9	97.3	95.8	90.9
Under $10,000 (including loss)		720	90	100	55	105	100	125	90	55
$10,000 to $19,999		1200	145	165	110	215	150	165	145	100
$20,000 to $29,999		650	75	75	75	105	95	110	60	45
$30,000 to $39,999		345	50	35	70	40	35	60	20	40
$40,000 to $49,999		195	20	10	30	35	25	30	15	25
$50,000 to $59,999		110	20	5	10	15	20	20	5	15
$60,000 to $69,999		80	15	5	10	10	15	10	5	5
$70,000 to $79,999		50	10	5	5	5	5	10	5	0
$80,000 to $89,999		25	5	5	5	0	10	0	0	0
$90,000 to $99,999		25	5	5	5	5	5	0	0	5
$100,000 and over		35	10	5	5	5	5	5	0	0
$100,000 to $149,999		25	5	5	0	0	5	0	0	0
$150,000 and over		10	5	0	0	0	5	0	0	0
Total - After-tax income groups in 2015 for the population aged 15 years and over in private households - 100% dataCensus data footnote 32		3530	455	435	375	550	470	545	355	330
Without after-tax income		100	5	20	5	15	5	15	10	30
With after-tax income		3425	445	420	370	540	465	540	345	300
Percentage with after-tax income		97	97.8	96.6	98.7	98.2	98.9	99.1	97.2	90.9
Under $10,000 (including loss)		720	90	100	55	110	95	125	90	60
$10,000 to $19,999		1235	155	165	110	225	150	175	145	105
$20,000 to $29,999		730	90	80	95	110	115	130	65	55
$30,000 to $39,999		335	35	30	60	45	45	55	25	45
$40,000 to $49,999		175	25	15	25	30	25	20	10	25
$50,000 to $59,999		100	20	10	10	15	15	15	5	10
$60,000 to $69,999		60	15	5	10	10	15	0	0	5
$70,000 to $79,999		25	0	5	5	0	5	5	5	5
$80,000 and over		35	10	5	5	0	10	5	5	0
$80,000 to $89,999		10	0	5	0	0	0	0	5	0
$90,000 to $99,999		5	5	0	0	0	5	0	0	0
$100,000 and over		20	5	0	5	0	5	0	5	0
Total - Household total income groups in 2015 for private households - 100% dataCensus data footnote 36	row 762-802	2235	295	265	265	335	335	345	205	190
Under $5,000		105	15	5	10	20	15	25	10	5
$5,000 to $9,999		100	20	10	15	10	15	10	15	5
$10,000 to $14,999		290	35	55	35	55	25	40	35	20
$15,000 to $19,999		280	40	25	25	50	60	30	25	30
$20,000 to $24,999		250	25	40	20	35	50	35	25	15
$25,000 to $29,999		185	15	20	15	30	40	35	20	10
$30,000 to $34,999		140	15	25	20	15	20	20	10	15
$35,000 to $39,999		135	15	15	20	20	10	30	15	5
$40,000 to $44,999		125	15	5	15	20	20	30	10	15
$45,000 to $49,999		100	15	5	20	15	15	20	10	10
$50,000 to $59,999		170	15	15	20	25	25	30	10	25
$60,000 to $69,999		85	10	10	15	10	15	15	10	5
$70,000 to $79,999		95	15	10	10	15	10	20	5	10
$80,000 to $89,999		55	5	10	10	5	10	0	5	5
$90,000 to $99,999		35	5	5	5	5	5	0	0	5
$100,000 and over		85	25	10	5	10	15	5	5	0
$100,000 to $124,999		40	15	0	5	5	0	5	5	0
$125,000 to $149,999		25	0	0	0	5	5	5	0	0
$150,000 to $199,999		15	5	5	5	5	0	0	5	0
$200,000 and over		10	5	0	0	0	0	0	0	0
Total - Household after-tax income groups in 2015 for private households - 100% dataCensus data footnote 32		2230	295	265	265	335	340	345	205	190
Under $5,000		100	15	5	10	15	15	25	5	5
$5,000 to $9,999		105	20	15	15	15	15	15	15	5
$10,000 to $14,999		290	35	50	30	55	25	40	35	15
$15,000 to $19,999		295	40	25	30	55	60	30	30	30
$20,000 to $24,999		265	25	40	25	35	55	40	30	20
$25,000 to $29,999		195	20	20	25	30	35	30	15	10
$30,000 to $34,999		145	15	25	20	20	15	20	10	15
$35,000 to $39,999		160	15	10	25	20	20	40	15	10
$40,000 to $44,999		135	15	10	20	20	20	30	15	20
$45,000 to $49,999		120	10	15	15	15	10	20	5	25
$50,000 to $59,999		135	10	10	20	20	25	25	10	10
$60,000 to $69,999		120	20	20	10	15	15	10	5	10
$70,000 to $79,999		70	5	10	10	10	10	10	5	10
$80,000 to $89,999		30	10	5	5	0	0	5	5	0
$90,000 to $99,999		15	5	0	0	0	0	0	5	0
$100,000 and over		55	10	10	5	10	5	5	5	5
$100,000 to $124,999		30	10	0	0	5	10	5	5	0
$125,000 to $149,999		10	0	0	0	0	0	0	0	0
$150,000 and over		10	5	0	0	0	0	0	0	0
Total - Income statistics in 2015 for economic families in private households - 100% dataCensus data footnote 37	row 803-806	740	100	90	70	95	80	120	85	100
Median total income of economic families in 2015 ($)		37984	52864	35584	50368	34432	37760	36736	29408	34688
Median after-tax income of economic families in 2015 ($)		37504	47744	35456	47744	33216	37760	36480	29408	34048
Average family size of economic families		2.5	2.5	2.4	2.2	2.4	2.3	2.5	2.8	2.5

## Sheet: Low Income
		Census Tract that contains urban park near the centre of it's area	Dissemination Areas within the Census Tract that contains the urban park
						Kitty corner to park on NW	Contains park on W border	Abutts park on W
		CT 0007.00	DA 150116	DA 150114	DA 150112	DA 150113	DA 150111	DA 150069	DA 150070	DA 150213
https://www12.statcan.gc.ca/census-recensement/2016/dp-pd/prof/details/page.cfm?Lang=E&Geo1=DA&Code1=35150111&Geo2=PR&Code2=01&Data=Count&SearchText=35150111&SearchType=Begins&SearchPR=01&B1=All&Custom=&TABID=3
In low income based on the Low-income measure, after tax (LIM-AT)	row 855-864	1920	210	260	140	285	255	305	255	210
0 to 17 years		230	20	30	5	25	10	40	55	55
0 to 5 years		125	10	10	5	10	5	25	30	25
18 to 64 years		1530	180	220	115	240	190	255	190	145
65 years and over		155	20	10	15	20	50	15	15	5
Prevalence of low income based on the Low-income measure, after tax (LIM-AT) (%)		49.8	42.4	54.7	35.9	49.1	51	50.8	59.3	53.2
0 to 17 years (%)		59.7	44.4	66.7	33.3	62.5	33.3	72.7	73.3	73.3
0 to 5 years (%)		64.1	40	50	50	66.7	33.3	62.5	75	83.3
18 to 64 years (%)		50.4	45	56.4	39	49	52.8	51.5	61.3	49.2
65 years and over (%)		35.6	44.4	28.6	20	40	45.5	30	37.5	20

## Sheet: Indigenous
		Census Tract that contains urban park near the centre of it's area	Dissemination Areas within the Census Tract that contains the urban park
						Kitty corner to park on NW	Contains park on W border	Abutts park on W
		CT 0007.00	DA 150116	DA 150114	DA 150112	DA 150113	DA 150111	DA 150069	DA 150070	DA 150213
https://www12.statcan.gc.ca/census-recensement/2016/dp-pd/prof/details/page.cfm?Lang=E&Geo1=DA&Code1=35150111&Geo2=PR&Code2=01&Data=Count&SearchText=35150111&SearchType=Begins&SearchPR=01&B1=All&Custom=&TABID=3
Total - Aboriginal identity for the population in private households - 25% sample dataCensus data footnote 79	row 1292-1325	3880	510	430	425	630	485	625	410	370
Aboriginal identityCensus data footnote 80		280	55	25	15	55	40	25	40	15
Single Aboriginal responsesCensus data footnote 81		255	55	30	20	40	40	20	35	20
First Nations (North American Indian)Census data footnote 82		180	50	30	10	40	30	10	25	10
Métis		75	10	0	10	0	10	15	15	15
Inuk (Inuit)		0	0	0	0	0	0	0	0	0
Multiple Aboriginal responsesCensus data footnote 83		0	0	0	0	0	0	10	0	0
Aboriginal responses not included elsewhereCensus data footnote 84		20	0	0	0	15	0	0	10	0
Non-Aboriginal identity		3605	450	400	400	575	450	600	365	355
Total - Population by Registered or Treaty Indian status for the population in private households - 25% sample dataCensus data footnote 85		3875	510	425	420	635	480	625	410	370
Registered or Treaty IndianCensus data footnote 86		125	25	25	15	30	0	0	20	0
Not a Registered or Treaty Indian		3755	485	405	405	605	480	620	390	365
Total - Aboriginal ancestry for the population in private households - 25% sample dataCensus data footnote 87		3880	510	430	425	630	485	625	410	370
Aboriginal ancestry (only)Census data footnote 88		60	20	15	0	10	10	0	0	0
Single Aboriginal ancestry (only)Census data footnote 89		60	20	15	0	10	10	0	0	0
First Nations (North American Indian) single ancestryCensus data footnote 82		50	20	15	0	10	0	0	10	0
Métis single ancestry		10	0	0	0	0	10	0	0	0
Inuit single ancestry		0	0	0	0	0	0	0	0	0
Multiple Aboriginal ancestries (only)Census data footnote 90		0	0	0	0	0	0	0	0	0
First Nations (North American Indian) and Métis ancestries		0	0	0	0	0	0	0	0	0
First Nations (North American Indian) and Inuit ancestries		0	0	0	0	0	0	0	0	0
Métis and Inuit ancestries		0	0	0	0	0	0	0	0	0
First Nations (North American Indian), Métis and Inuit ancestries		0	0	0	0	0	0	0	0	0
Aboriginal and non-Aboriginal ancestriesCensus data footnote 91		285	60	30	30	30	20	45	50	15
Single Aboriginal and non-Aboriginal ancestriesCensus data footnote 92		275	65	35	30	25	20	45	50	15
First Nations (North American Indian) and non-Aboriginal ancestries		195	60	25	15	20	10	25	25	10
Métis and non-Aboriginal ancestries		85	10	10	15	10	10	20	25	0
Inuit and non-Aboriginal ancestries		0	0	0	0	0	0	0	0	0
Multiple Aboriginal and non-Aboriginal ancestriesCensus data footnote 93		0	0	0	0	0	0	0	0	0
First Nations (North American Indian), Métis and non-Aboriginal ancestries		0	0	0	0	10	0	0	0	0
First Nations (North American Indian), Inuit and non-Aboriginal ancestries		0	0	0	0	0	0	0	0	0
Métis, Inuit and non-Aboriginal ancestries		0	0	0	0	0	0	0	0	0
First Nations (North American Indian), Métis, Inuit and non-Aboriginal ancestries		0	0	0	0	0	0	0	0	0
Non-Aboriginal ancestry (only)Census data footnote 94		3530	430	380	395	590	455	580	355	360

## Sheet: Housing
		Census Tract that contains urban park near the centre of it's area	Dissemination Areas within the Census Tract that contains the urban park
						Kitty corner to park on NW	Contains park on W border	Abutts park on W
		CT 0007.00	DA 150116	DA 150114	DA 150112	DA 150113	DA 150111	DA 150069	DA 150070	DA 150213
https://www12.statcan.gc.ca/census-recensement/2016/dp-pd/prof/details/page.cfm?Lang=E&Geo1=DA&Code1=35150111&Geo2=PR&Code2=01&Data=Count&SearchText=35150111&SearchType=Begins&SearchPR=01&B1=All&Custom=&TABID=3
Total - Private households by tenure - 25% sample dataCensus data footnote 130	row 1620-1623	2255	305	250	285	355	355	340	190	175
Owner		250	65	45	0	30	20	10	20	65
Renter		2005	245	205	285	325	330	330	170	110
Band housing		0	0	0	0	0	0	0	0	0
Total - Occupied private dwellings by dwelling condition - 25% sample dataCensus data footnote 138	row 1654-1656	2250	305	245	285	355	350	340	185	175
Only regular maintenance or minor repairs needed		1980	280	205	245	300	330	325	160	150
Major repairs needed		270	30	45	40	60	20	15	30	25
Total - Owner and tenant households with household total income greater than zero, in non-farm, non-reserve private dwellings by shelter-cost-to-income ratio - 25% sample dataCensus data footnote 141	row 1670-1673	2255	305	250	285	355	350	345	190	175
Spending less than 30% of income on shelter costs		795	125	70	120	90	165	110	50	75
Spending 30% or more of income on shelter costs		1455	180	185	165	265	185	230	140	100
30% to less than 100%		1265	140	170	140	225	160	205	130	85

## Sheet: Education
		Census Tract that contains urban park near the centre of it's area	Dissemination Areas within the Census Tract that contains the urban park
						Kitty corner to park on NW	Contains park on W border	Abutts park on W
		CT 0007.00	DA 150116	DA 150114	DA 150112	DA 150113	DA 150111	DA 150069	DA 150070	DA 150213
https://www12.statcan.gc.ca/census-recensement/2016/dp-pd/prof/details/page.cfm?Lang=E&Geo1=DA&Code1=35150111&Geo2=PR&Code2=01&Data=Count&SearchText=35150111&SearchType=Begins&SearchPR=01&B1=All&Custom=&TABID=3
Total - Highest certificate, diploma or degree for the population aged 25 to 64 years in private households - 25% sample dataCensus data footnote 146	row 1701-1715	2230	270	235	295	350	255	360	240	225
No certificate, diploma or degree		380	35	55	55	45	40	65	50	35
Secondary (high) school diploma or equivalency certificateCensus data footnote 147		660	65	50	65	115	70	115	105	75
Postsecondary certificate, diploma or degree		1185	170	130	175	190	140	180	80	110
Apprenticeship or trades certificate or diploma		135	20	35	25	10	10	0	15	25
Trades certificate or diploma other than Certificate of Apprenticeship or Certificate of QualificationCensus data footnote 148		80	20	20	10	10	10	0	10	10
Certificate of Apprenticeship or Certificate of QualificationCensus data footnote 149		55	0	15	10	10	0	0	10	20
College, CEGEP or other non-university certificate or diploma		560	65	65	65	85	55	95	55	70
University certificate or diploma below bachelor level		20	10	0	0	10	0	0	0	10
University certificate, diploma or degree at bachelor level or above		460	80	30	85	95	70	80	10	15
Bachelor's degree		325	55	15	60	75	45	60	10	10
University certificate or diploma above bachelor level		25	0	10	0	0	10	10	0	0
Degree in medicine, dentistry, veterinary medicine or optometry		10	0	0	0	0	10	0	0	0
Master's degree		75	15	10	10	20	10	15	0	0
Earned doctorateCensus data footnote 150		30	10	10	0	0	10	0	0	0

## Sheet: Employment
		Census Tract that contains urban park near the centre of it's area	Dissemination Areas within the Census Tract that contains the urban park
						Kitty corner to park on NW	Contains park on W border	Abutts park on W
		CT 0007.00	DA 150116	DA 150114	DA 150112	DA 150113	DA 150111	DA 150069	DA 150070	DA 150213
https://www12.statcan.gc.ca/census-recensement/2016/dp-pd/prof/details/page.cfm?Lang=E&Geo1=DA&Code1=35150111&Geo2=PR&Code2=01&Data=Count&SearchText=35150111&SearchType=Begins&SearchPR=01&B1=All&Custom=&TABID=3
Total - Population aged 15 years and over by Labour force status - 25% sample dataCensus data footnote 163	row 1868-1875	3540	465	405	410	605	470	540	340	310
In the labour force		2090	305	220	290	355	265	300	170	185
Employed		1825	285	185	270	310	225	275	120	150
Unemployed		265	15	35	15	45	35	25	55	35
Not in the labour force		1455	160	180	125	250	205	245	165	120
Participation rate		59	65.6	54.3	70.7	58.7	56.4	55.6	50	59.7
Employment rate		51.6	61.3	45.7	65.9	51.2	47.9	50.9	35.3	48.4
Unemployment rate		12.7	4.9	15.9	5.2	12.7	13.2	8.3	32.4	18.9
